# Supplementary material for: Rickettsia japonica and Novel Rickettsia Species in Ticks, China
Source: Emerg Infect Dis. 2019 May;25(5):992–5. doi: 10.3201/eid2505.171745 (PMC6478201; doi:10.3201/eid2505.171745)
Supplement: Appendix — Additional information about Rickettsia japonica and novel Rickettsia species in ticks, China. [file 17-1745-Techapp-s1.xlsx]

## Sheet: Appendix Table 1
Article DOI: https://doi.org/10.3201/eid2505.171745
Rickettsia japonica and Novel Rickettsia Species in Ticks, China
Appendix Table 1. The rrs sequence homology of Rickettsia by clone number or GenBank accession number, China
	Rickettsia clones detected in this study												R. japonica								R. heilongjiangensis			Candidatus Rickettsia longicornii	R. fournieri	R. canadensis
	J25	68	J70	73	J79	J83	J238	J244	J84	J85	J217		CP032049	AP017572	AP017602	AP017581	KY484163	KX987314	KU586276		NR_074469	CP002912		MG906672	NZ_OFAL01000000	CP003304
Sample no.	1	2	3	4	5	6	7	8	9	10	11		12	13	14	15	16	17	18		19	20		21	22	23
1		99.6	99.5	99.6	99.4	99.1	99.2	99.3	97.7	98	98.1		99.5	99.6	99.6	99.6	99.7	99.7	99.7		99.5	99.5		99.1	99.3	98
2			99.6	99.8	99.6	99.3	99.3	99.4	97.9	98.1	98.2		99.6	99.7	99.7	99.7	99.9	99.8	99.8		99.6	99.6		99.3	99.5	98.1
3				99.7	99.6	99.3	99.3	99.5	97.8	98	98.2		99.7	99.8	99.8	99.8	100	99.8	99.9		99.7	99.7		99.4	99.6	98.2
4					99.6	99.3	99.4	99.5	98	98.2	98.3		99.7	99.8	99.8	99.8	99.9	99.9	99.9		99.7	99.7		99.5	99.6	98.2
5						99.2	99.2	99.4	97.7	98	98.1		99.6	99.7	99.7	99.7	99.9	99.8	99.8		99.6	99.6		99.3	99.5	98.1
6							98.8	99.1	97.4	97.6	97.7		99.3	99.3	99.3	99.3	99.2	99.4	99.4		99.3	99.3		99.1	99.1	97.7
7								99.1	97.9	98.1	98.2		99.4	99.5	99.5	99.5	99.4	99.5	99.5		99.4	99.4		99.7	99.4	98.1
8									97.6	97.8	98		99.5	99.6	99.6	99.6	99.6	99.6	99.6		99.5	99.5		99.2	99.3	98
9										99.5	99.6		98	98	98	98	98.2	98.1	98.1		98	98		97.5	98	98.7
10											99.9		98.2	98.2	98.2	98.2	98.4	98.3	98.4		98.2	98.2		97.8	98.2	98.9
11													98.3	98.4	98.4	98.4	98.7	98.5	98.5		98.3	98.3		97.8	98.4	99.1
12														99.9	99.9	99.9	100	99.8	99.9		99.9	99.9		99.6	99.7	98.3
13															100	100	100	99.9	100		99.9	99.9		99.7	99.8	98.4
14																100	100	99.9	100		99.9	99.9		99.7	99.8	98.4
15																	100	99.9	100		99.9	99.9		99.7	99.8	98.4
16																		100	100		99.9	99.9		99.6	99.9	98.4
17																			100		99.8	99.8		99.6	99.7	98.4
18																					99.9	99.9		99.7	99.8	98.4
19																						100		99.7	99.7	98.3
20																								99.7	99.7	98.3
21																									99.6	98.2
22																										98.4
23

## Sheet: Appendix Table 2
Rickettsia japonica and Novel Rickettsia Species in Ticks, China
Appendix Table 2. The gltA sequence homology of Rickettsia by clone number or GenBank accession number, China
	Rickettsia clones detected in this study												R. japonica									R. heilongjiangensis			Candidatus Rickettsia longicornii	R. fournieri	R. canadensis
	J25	J68	J70	J73	J79	J83	J238	J244	J84	J85	J217		CP032049	AP017601	AP017572	AP017602	AP017581	U59724	KT753281	KX987345		KT899087	CP002912		MG906678	NZ_OFAL01000000	CP003304
Sample no.	1	2	3	4	5	6	7	8	9	10	11		12	13	14	15	16	17	18	19		20	21		22	23	24
1		99.9	99.1	99.9	99.7	99.7	99.9	99.4	90.9	90.6	90.7		99.7	99.7	99.7	99.7	99.7	99.5	99.7	99.8		99.7	99.7		99.4	99.3	90.7
2			99.3	100	99.9	99.9	100	99.6	91	90.7	90.9		99.9	99.9	99.9	99.9	99.9	99.7	99.8	100		99.9	99.9		99.6	99.4	90.9
3				99.3	99.1	99.1	99.3	98.8	90.3	90	90.1		99.1	99.1	99.1	99.1	99.1	99.7	99.8	100		99.1	99.1		98.8	98.7	90.1
4					99.9	99.9	100	99.6	91	90.7	90.9		99.9	99.9	99.9	99.9	99.9	99.7	99.8	100		99.9	99.9		99.6	99.4	90.9
5						99.7	99.9	99.4	90.9	90.6	90.7		99.7	99.7	99.7	99.7	99.7	99.5	99.7	99.8		99.7	99.7		99.4	99.3	90.7
6							99.9	99.4	90.9	90.6	90.7		99.7	99.7	99.7	99.7	99.7	99.5	99.7	99.8		99.7	99.7		99.4	99.3	90.7
7								99.6	91	90.7	90.9		99.9	99.9	99.9	99.9	99.9	99.7	99.8	100		99.9	99.9		99.6	99.4	90.9
8									91.5	91.2	91.3		99.7	99.7	99.7	99.7	99.7	99.5	99.7	99.5		99.7	99.7		100	99.9	91.3
9										99.4	99.6		91.2	91.2	91.2	91.2	91.2	91	91.1	91		91.2	91.2		91.5	91.3	98.4
10											99.3		90.9	90.9	90.9	90.9	90.9	90.6	90.8	90.6		90.9	90.9		91.2	91	97.8
11													91	91	91	91	91	90.8	91	90.8		91	91		91.3	91.2	97.9
12														100	100	100	100	99.8	100	99.8		100	100		99.7	99.6	91
13															100	100	100	99.8	100	99.8		100	100		99.7	99.6	91
14																100	100	99.8	100	99.8		100	100		99.7	99.6	91
15																	100	99.8	100	99.8		100	100		99.7	99.6	91
16																		99.8	100	99.8		100	100		99.7	99.6	91
17																			99.8	99.7		99.8	99.8		99.5	99.4	90.8
18																				99.8		100	100		99.7	99.5	90.9
19																						99.8	99.8		99.5	99.4	90.8
20																							100		99.7	99.6	91
21																									99.7	99.6	91
22																										99.9	91.3
23																											91.2
24

## Sheet: Appendix Table 3
Rickettsia japonica and Novel Rickettsia Species in Ticks, China
Appendix Table 3. The ompB sequence homology of Rickettsia species by clone number or GenBank accession number, China
	Rickettsia detected in this study												R. japonica									R. heilongjiangensis			R. fournieri	R. canadensis
	J25	68	J70	73	J79	J83	J238	J244	J84	J85	J217		CP032049	AP017602	AP017581	KY484163	AP017572	AP017601	AF123713	AB003681		AY280712	CP002912		NZ_OFAL01000000	CP003304
Sample no.	1	2	3	4	5	6	7	8	9	10	11		12	13	14	15	16	17	18	19		20	21		22	23
1		99.9	99.6	99.9	99.6	99.9	99.9	98.3	79.2	79.2	79.2		99.5	99.4	99.4	99.4	99.4	99.4	99.4	99.4		98.7	98.7		98.6	79.8
2			99.8	100	99.8	100	100	98.5	79.1	79.1	79.1		99.6	99.5	99.5	99.5	99.5	99.5	99.5	99.5		98.8	98.8		98.7	79.6
3				99.8	99.5	99.8	99.8	98.2	79.1	79.1	79.1		99.4	99.3	99.3	99.3	99.3	99.3	99.3	99.3		98.6	98.6		98.5	79.6
4					99.8	100	100	98.5	79.1	79.1	79.1		99.6	99.5	99.5	99.5	99.5	99.5	99.5	99.5		98.8	98.8		98.7	79.6
5						99.8	99.8	98.2	78.9	78.9	78.9		99.4	99.3	99.3	99.5	99.3	99.3	99.3	99.3		98.6	98.6		98.5	79.5
6							100	98.5	79.1	79.1	79.1		99.6	99.5	99.5	99.5	99.5	99.5	99.5	99.5		98.8	98.8		98.7	79.6
7								98.5	79.1	79.1	79.1		99.6	99.5	99.5	99.5	99.5	99.5	99.5	99.5		98.8	98.8		98.7	79.6
8									78.8	78.8	78.8		98.8	98.7	98.7	98.7	98.7	98.7	98.7	98.7		98.2	98.2		99.3	79.5
9										99.8	99.7		79.2	79.2	79.2	79.2	79.2	79.2	79.2	79.2		79.4	79.4		78.8	95.2
10											99.7		79.2	79.2	79.2	79.2	79.2	79.2	79.2	79.2		79.4	79.4		78.8	95.2
11													79.2	79.2	79.2	79.2	79.2	79.2	79.2	79.2		79.4	79.4		78.8	95.5
12														99.9	99.9	99.9	99.9	99.9	99.9	99.9		99.2	99.2		99	79.7
13															100	99.8	100	100	100	100		99.1	99.1		98.9	79.8
14																99.8	100	100	100	100		99.1	99.1		98.9	79.8
15																	99.8	99.8	99.8	99.8		99.1	99.1		98.9	79.8
16																		100	100	100		99.1	99.1		98.9	79.8
17																			100	100		99.1	99.1		98.9	79.8
18																				100		99.1	99.1		98.9	79.8
19																						99.1	99.1		98.9	79.8
20																							100		98.5	79.9
21																									98.5	79.9
22																										79.5
23
*R. fournieri genome GenBank accession number is NZ_OFAL01000000.

## Sheet: Appendix Table 4
Rickettsia japonica and Novel Rickettsia Species in Ticks, China
Appendix Table 4. The ompA sequence homology of Rickettsia species by clone number or accession number, China
	Rickettsia clones obtained in this study									R. japonica								R. heilongjiangensis			Candidatus Rickettsia longicornii		R. fournieri
	J25	J68	J70	73	J79	J83	J238	J244		P032049	AP017602	AP017572	DQ909072	KY484163	AP017581	DQ019319		AF179362	CP002912		MG906676		NZ_OFAL01000000
Sample no.	1	2	3	4	5	6	7	8		9	10	11	12	13	14	15		16	17		18		19
1		100	100	100	99.8	99.8	100	96.2		97.2	97.2	97.2	97.3	97.2	97.2	97.3		97.9	97.9		96.4		97.5
2			100	100	99.8	99.8	100	96.2		97.2	97.2	97.2	97.3	97.2	97.2	97.3		97.9	97.9		96.4		97.5
3				100	99.8	99.8	100	96.2		97.2	97.2	97.2	97.3	97.2	97.2	97.3		97.9	97.9		96.4		97.5
4					99.8	99.8	100	96.2		97.2	97.2	97.2	97.3	97.2	97.2	97.3		97.9	97.9		96.4		97.5
5						99.7	99.8	96		97	97	97	97.1	97.1	97	97.2		97.7	97.8		96.2		97.3
6							99.8	96		97	97	97	97.3	97.1	97	97.2		97.7	97.8		96.2		97.3
7								96.2		97.2	97.2	97.2	97.3	97.2	97.2	97.3		97.9	97.9		96.4		97.5
8										94.8	94.8	94.8	95.2	94.7	94.8	94.9		95.4	95.5		99.7		97.1
9											100	100	96.7	100	100	99.8		97.1	97.5		94.9		97.2
10												100	96.7	100	100	99.8		97.1	97.5		94.9		97.2
11													96.7	100	100	99.8		97.1	97.5		94.9		97.2
12														96.7	96.7	96.7		99.2	99.4		95.4		97.5
13															100	100		97.3	97.4		95		97.2
14																99.8		97.1	97.5		94.9		97.2
15																		97.2	97.3		95.1		97.3
16																			99.3		95.7		97.7
17																					95.7		97.8
18																							97.4
19
